# Supplementary material for: Shrinking sizes of trout and salamanders are unexplained by climate warming alone
Source: Sci Rep. 2024 Jun 13;14:13614. doi: 10.1038/s41598-024-64145-x (PMC11176353; doi:10.1038/s41598-024-64145-x)
Supplement: Supplementary file 1 — Supplementary Information 1. [file 41598_2024_64145_MOESM1_ESM.csv]

site	trout_50th	salamander_50th	YOY	Trout_ab	Salamander_ab	Hab_size_cascade	Hab_size_pool	Hab_side_channel	T_winter	T_summer	Q_var_low	Q_reversal	Q_max	Q_ratio_min	Q_ratio_max
OG	98		26	53					4.3	9.5	0.14	0.72	2.37	0.4	2.38
OG	111		18	35					2.9	10	0.55	0.7	3.92	0.66	3.62
OG	105		18	35							0.43	0.66	3.83	0.31	2.01
OG	98		22	59					3	10.6	0.41	0.7	6.69	0.77	3.65
OG	102		44	47							0.26	0.7	3.89	0.37	2.89
OG	95		33	53		0.47	0.43	0.29	4.1		0.16	0.71	3.94	0.36	5.49
OG	106	58	45	58	49						0.37	0.7	4.32	0.56	1.56
OG	91	58	34	65	67	0.42	0.5	0.23	3.2	10.1	0.37	0.69	2.86	0.78	4.2
OG	104	54	38	51	93	0.54	0.42	0.28		9.8	0.33	0.7	4.77	0.4	4.41
OG	111	56	81	52	53	0.52	0.63	0.43	3.6	10.8	0.28	0.72	9.79	0.3	5.15
OG	100	56	82	59	50	0.43	0.59	0.35	3.4	11	0.32	0.72	7.2	0.33	4.45
OG	103	56	73	79	88	0.4	0.54	0.37	3.6	11	0.37	0.73	5.24	0.42	2.59
OG	103	56	42	60	76	0.41	0.48	0.24	2.8	9	0.36	0.69	5.94	0.71	2.84
OG	111	54	43	55	94	0.39	0.6	0.27	3.3	9.6	0.43	0.68	9.56	0.37	2.41
OG	98	56	28	68	92	0.36	0.52	0.28	2.9	10.4	0.19	0.71	1.54	0.51	2.03
OG	106	57	36	46	165	0.39	0.57	0.31	2.9	10.4	0.34	0.67	5.86	0.42	2.88
OG	105	52	66	42	178	0.38	0.54	0.37	4	11.3	0.27	0.67	4.78	0.42	5.26
OG	95	49	44	55	115	0.43	0.58	0.34	3.2	10.7	0.44	0.71	4.52	0.44	3.29
OG	105	49	30	68	106	0.38	0.55	0.3	3.2	10.3	0.36	0.75	4.7	0.81	3.07
OG	110	48	49	63	171	0.42	0.58	0.43	3.1	10.7	0.38	0.69	6.95	0.46	4.5
OG	104	48	68	58	116	0.48	0.61	0.33	2.9	10.9	0.19	0.69	6.94	0.24	4.13
OG	100	55	37	80	162	0.46	0.63	0.34	2.2	8.7	0.32	0.73	4.29	1.13	1.89
OG	109	52	84	69	155	0.45	0.56	0.35	2.7	10.9	0.3	0.71	6.4	0.4	4.4
OG	100	52	22	71	118	0.47	0.57	0.43	3.4		0.74	0.71	3.15	0.81	2
OG	109	54	63	61	140	0.41	0.51	0.45			0.37	0.68	9.08	0.86	3.79
OG	103	55	62	65	86	0.4	0.59	0.4	2.9	10	0.37	0.73	5.54	0.64	4.49
OG	98	50	53	61	97	0.42	0.58	0.4	2.8	11.7	0.32	0.7	5.44	0.35	2.52
OG	94	47	29	84	105	0.45	0.55	0.36	3.5	11.5	0.2	0.77	6.4	0.37	4.61
OG	97	46	26	59	93	0.42	0.6	0.37	5.3	12.6	0.19	0.73	6.93	0.29	5.33
OG	106	44	38	43	106	0.44	0.57	0.3	4	11	0.19	0.72	4.65	0.33	6.2
OG	97	51	60	51	126	0.46	0.6	0.31	3.1	11.3	0.26	0.72	3.98	0.29	2.24
OG	100	56	21	49	88	0.31	0.55	0.27	3.7	11.3	0.17	0.76	6.28	0.24	2.76
OG	98	51	25	49	114	0.36	0.52	0.25	3.3	11.2	0.2	0.73	11.86	0.77	9.17
OG	97	61	44	52	71	0.32	0.49	0.27	3.8	12.2	0.22	0.76	5.29	0.28	4.46
OG	93	64	21	53	43	0.37	0.44	0.19	3.6	10.7	0.54	0.73	3.29	0.79	2.2
SG	102		59	80					4.3	9.5	0.14	0.72	2.37	0.4	2.38
SG	106		19	71					2.9	10	0.55	0.7	3.92	0.66	3.62
SG	104		28	60							0.43	0.66	3.83	0.31	2.01
SG	112		26	82					3	10.6	0.41	0.7	6.69	0.77	3.65
SG	105		52	80							0.26	0.7	3.89	0.37	2.89
SG	102		55	82		0.43	0.49	0.37	4.1		0.16	0.71	3.94	0.36	5.49
SG	111	62	48	67	111						0.37	0.7	4.32	0.56	1.56
SG	98	65	36	96	75	0.41	0.46	0.32	3.2	10.1	0.37	0.69	2.86	0.78	4.2
SG	109	64	12	61	34	0.41	0.47	0.33		9.8	0.33	0.7	4.77	0.4	4.41
SG	117	56	139	42	43	0.57	0.8	0.31	3.6	10.8	0.28	0.72	9.79	0.3	5.15
SG	97	64	81	97	42	0.51	0.7	0.39	3.4	11	0.32	0.72	7.2	0.33	4.45
SG	102	68	64	95	29	0.52	0.63	0.28	3.6	11	0.37	0.73	5.24	0.42	2.59
SG	101	66	36	67	29	0.55	0.69	0.27	2.8	9	0.36	0.69	5.94	0.71	2.84
SG	105	65	66	70	102	0.42	0.48	0.33	3.3	9.6	0.43	0.68	9.56	0.37	2.41
SG	94	62	63	81	53	0.36	0.43	0.26	2.9	10.4	0.19	0.71	1.54	0.51	2.03
SG	98	60	32	78	111	0.48	0.44	0.25	2.9	10.4	0.34	0.67	5.86	0.42	2.88
SG	105	62	47	42	153	0.47	0.49	0.25	4	11.3	0.27	0.67	4.78	0.42	5.26
SG	103	62	35	60	72	0.48	0.47	0.2	3.2	10.7	0.44	0.71	4.52	0.44	3.29
SG	117	61	25	64	93	0.49	0.5	0.21	3.2	10.3	0.36	0.75	4.7	0.81	3.07
SG	116	60	50	58	66	0.5	0.55	0.27	3.1	10.7	0.38	0.69	6.95	0.46	4.5
SG	97	58	67	71	96	0.43	0.54	0.26	2.9	10.9	0.19	0.69	6.94	0.24	4.13
SG	98	60	37	86	122	0.54	0.57	0.27	2.2	8.7	0.32	0.73	4.29	1.13	1.89
SG	108	59	77	77	133	0.48	0.54	0.27	2.7	10.9	0.3	0.71	6.4	0.4	4.4
SG	93	55	23	80	129	0.53	0.6	0.29	3.4		0.74	0.71	3.15	0.81	2
SG	113	59	64	74	115	0.53	0.59	0.28			0.37	0.68	9.08	0.86	3.79
SG	109	61	75	80	87	0.5	0.54	0.43	2.9	10	0.37	0.73	5.54	0.64	4.49
SG	97	57	73	75	87	0.54	0.66	0.3	2.8	11.7	0.32	0.7	5.44	0.35	2.52
SG	99	55	46	79	71	0.51	0.61	0.24	3.5	11.5	0.2	0.77	6.4	0.37	4.61
SG	105	52	55	62	114	0.43	0.63	0.23	5.3	12.6	0.19	0.73	6.93	0.29	5.33
SG	104	49	60	50	103	0.46	0.55	0.24	4	11	0.19	0.72	4.65	0.33	6.2
SG	102	52	52	57	172	0.5	0.6	0.28	3.1	11.3	0.26	0.72	3.98	0.29	2.24
SG	100	58	54	68	65	0.44	0.58	0.25	3.7	11.3	0.17	0.76	6.28	0.24	2.76
SG	95	57	39	65	83	0.47	0.6	0.24	3.3	11.2	0.2	0.73	11.86	0.77	9.17
SG	99	62	42	65	72	0.36	0.57	0.24	3.8	12.2	0.22	0.76	5.29	0.28	4.46
SG	97	62	33	72	123	0.44	0.54	0.26	3.6	10.7	0.54	0.73	3.29	0.79	2.2
