# Supplementary material for: Shrinking sizes of trout and salamanders are unexplained by climate warming alone
Source: Sci Rep. 2024 Jun 13;14:13614. doi: 10.1038/s41598-024-64145-x (PMC11176353; doi:10.1038/s41598-024-64145-x)
Supplement: Supplementary file 3 — Supplementary Information 3. [file 41598_2024_64145_MOESM3_ESM.csv]

year	Needle_Branch_trout_5th	Needle_Branch_trout_10th	Needle_Branch_trout_15th	Needle_Branch_trout_20th	Needle_Branch_trout_25th	Needle_Branch_trout_30th	Needle_Branch_trout_35th	Needle_Branch_trout_40th	Needle_Branch_trout_45th	Needle_Branch_trout_50th	Needle_Branch_trout_55th	Needle_Branch_trout_60th	Needle_Branch_trout_65th	Needle_Branch_trout_70th	Needle_Branch_trout_75th	Needle_Branch_trout_80th	Needle_Branch_trout_85th	Needle_Branch_trout_90th	Needle_Branch_trout_95th	Flynn_Creek_trout_5th	Flynn_Creek_trout_10th	Flynn_Creek_trout_15th	Flynn_Creek_trout_20th	Flynn_Creek_trout_25th	Flynn_Creek_trout_30th	Flynn_Creek_trout_35th	Flynn_Creek_trout_40th	Flynn_Creek_trout_45th	Flynn_Creek_trout_50th	Flynn_Creek_trout_55th	Flynn_Creek_trout_60th	Flynn_Creek_trout_65th	Flynn_Creek_trout_70th	Flynn_Creek_trout_75th	Flynn_Creek_trout_80th	Flynn_Creek_trout_85th	Flynn_Creek_trout_90th	Flynn_Creek_trout_95th	Mack_Creek_SG_trout_5th	Mack_Creek_SG_trout_10th	Mack_Creek_SG_trout_15th	Mack_Creek_SG_trout_20th	Mack_Creek_SG_trout_25th	Mack_Creek_SG_trout_30th	Mack_Creek_SG_trout_35th	Mack_Creek_SG_trout_40th	Mack_Creek_SG_trout_45th	Mack_Creek_SG_trout_50th	Mack_Creek_SG_trout_55th
1962	90	96	100	100	103	108	114	117	124	131	137	142	145	146	153	156	164	164	171	97	100	101	104	107	109	111	115	119	123	126	130	135	140	143	149	163	179	194
1963	79	80	82	83	85	87	89	93	95	96	99	100	102	106	110	115	123	143	168	84	86	88	91	93	95	97	99	100	102	104	108	110	115	126	134	152	164	185
1964	79	83	86	89	91	94	97	99	102	107	108	111	114	118	124	128	136	145	164	83	88	90	93	96	100	103	106	108	110	114	116	120	124	128	133	144	155	173
1965	82	84	88	91	94	98	103	108	112	116	121	123	125	127	131	137	141	144	152	85	89	92	94	95	99	100	101	103	105	109	113	115	120	124	133	138	143	168
1966	93	99	102	103	110	111	118	130	132	133	135	140	143	148	155	157	164	166	197	87	90	92	94	96	98	100	102	104	107	110	114	118	122	127	134	138	145	156
1967	119	122	125	128	132	136	139	142	145	147	150	155	159	161	164	168	171	174	186	88	91	95	97	100	102	104	106	109	112	114	117	122	125	131	138	144	157	170
1968	109	111	114	118	119	120	121	122	125	126	128	129	131	133	136	138	140	143	151	78	85	94	98	100	103	105	107	109	111	113	115	118	121	124	130	135	151	172
1969	98	102	104	106	109	110	111	113	114	116	117	119	121	122	125	127	132	136	147	81	85	88	91	93	94	97	99	100	102	105	108	111	114	117	123	130	139	160
1970	100	105	108	110	114	115	116	118	119	124	126	127	129	130	135	147	150	155	161
1971	107	112	115	116	117	119	121	122	124	126	129	132	133	141	144	149	155	161	180	84	87	90	92	94	96	98	99	102	105	110	112	118	122	128	134	144	159	174
1972	108	114	115	116	119	121	123	127	130	134	137	142	142	155	163	168	174	178	194	81	83	86	88	90	93	95	98	100	102	106	109	112	116	121	125	133	146	162
1973	111	115	119	121	129	135	137	141	144	147	147	150	158	162	165	167	177	180	191	91	98	103	108	110	113	116	118	120	124	127	130	132	136	141	146	150	158	173
1974	87	90	92	95	98	100	101	103	104	105	107	109	112	115	120	124	135	145	164	82	85	87	89	92	95	97	100	102	104	106	109	112	116	125	135	143	155	172
1975
1976
1977
1978
1979
1980
1981
1982
1983
1984
1985
1986
1987																																							78	84	88	91	93	95	96	98	100	102	106
1988																				80	86	90	94	95	95	97	98	100	102	107	112	115	122	126	133	141	148	165	89	92	94	96	98	98	100	101	103	106	109
1989	79	84	94	98	101	102	103	105	112	115	116	117	117	117	119	120	122	128	133	84	86	90	92	95	95	98	99	101	103	106	107	109	112	114	122	128	134	141	80	86	91	93	94	97	98	100	102	104	107
1990	99	104	108	111	116	116	117	119	120	123	126	127	131	134	136	136	140	151	154	92	96	99	101	103	104	105	107	108	110	111	114	117	119	124	131	139	144	147	82	85	86	89	92	95	98	100	103	112	117
1991	77	77	79	81	81	81	82	84	92	110	121	124	127	130	133	140	142	153	161	89	93	95	97	101	104	105	108	110	112	115	119	121	124	129	135	140	145	154	80	83	86	90	92	94	96	98	100	105	109
1992																				87	91	94	96	98	100	103	104	105	108	109	112	115	117	124	125	136	150	166	75	83	86	88	91	93	95	98	100	102	105
1993	76	76	77	77	78	79	80	81	82	83	83	83	84	84	86	88	89	106	191	81	84	86	90	90	92	95	95	97	98	100	103	104	106	109	111	117	125	157	90	93	95	98	99	102	104	106	109	111	115
1994	77	77	78	79	91	103	104	105	107	108	111	113	114	115	116	116	117	118	120	80	86	88	92	94	95	97	97	100	103	105	108	111	113	120	122	127	142	147	77	81	85	86	88	90	91	92	94	98	99
1995	94	96	100	103	109	114	114	121	127	132	132	133	134	137	143	147	149	151	159	84	86	90	93	97	98	100	101	102	104	106	108	111	115	121	122	127	133	140	83	86	88	90	92	94	98	102	106	109	112
1996	76	77	78	78	79	82	84	84	85	86	89	90	95	102	120	127	131	134	140	88	89	92	95	97	98	100	101	102	104	104	106	107	110	112	118	130	138	152	87	91	92	97	102	104	107	111	115	117	123
1997																				82	84	87	88	92	94	96	97	98	99	101	103	106	108	111	117	125	134	136	81	85	87	89	90	92	93	94	95	97	98
1998																																							84	87	89	91	92	94	96	97	99	102	105
1999																																							83	87	90	93	93	94	95	97	98	101	106
2000																																							79	84	88	90	92	93	97	98	102	105	113
2001																																							77	81	84	85	86	88	90	92	93	94	95
2002																																							81	84	87	88	90	92	93	94	96	98	103
2003																																							85	87	89	91	94	95	97	98	101	105	110
2004																																							89	93	93	96	97	98	100	101	102	103	106
2005																																							88	93	96	98	99	100	102	106	113	117	120
2006	88	91	93	95	96	97	100	103	104	106	110	110	114	116	121	125	131	142	153	78	80	83	86	88	89	91	93	95	97	100	103	105	107	114	118	126	130	143	89	91	93	97	100	101	103	104	108	116	120
2007	84	98	99	103	106	109	112	113	115	118	120	120	122	129	129	135	139	143	150	84	88	89	92	94	96	98	98	100	101	103	105	108	110	113	119	127	134	145	80	83	87	89	90	91	93	93	95	97	103
2008	82	85	87	89	90	92	94	98	100	101	102	104	105	108	111	113	115	120	128	82	84	85	88	90	91	92	93	96	98	100	101	103	106	109	113	118	127	145	78	82	84	87	88	90	92	94	95	98	103
2009	82	83	84	87	88	92	94	95	97	99	102	106	108	109	113	115	118	120	129	85	89	93	95	97	100	101	103	105	108	110	112	115	120	125	128	136	144	155	79	83	87	88	90	92	94	98	104	108	112
2010	89	92	94	96	98	101	102	103	105	107	109	110	113	115	117	122	126	130	138	81	85	86	88	90	91	93	94	96	98	100	101	104	106	108	113	116	126	149	74	78	83	85	86	89	90	92	93	93	95
2011	91	94	96	98	103	104	105	108	109	110	112	114	116	118	124	128	132	140	151	87	89	93	94	95	97	98	99	101	104	106	107	109	111	114	117	121	130	141	78	82	85	87	88	91	95	103	108	113	115
2012	90	92	94	96	98	99	101	103	106	108	110	112	115	119	123	127	135	144	160	86	88	91	93	94	96	97	98	101	103	104	106	108	110	114	115	118	127	141	78	81	83	85	87	90	93	95	103	109	113
2013	81	84	87	89	92	93	94	96	99	102	104	107	110	115	117	121	127	136	146	83	87	89	91	93	94	95	96	98	100	102	103	106	108	110	114	119	124	133	76	78	82	83	84	86	88	91	94	97	101
2014	84	87	89	90	93	95	97	99	100	101	103	105	107	110	113	115	119	125	138	81	83	85	86	88	89	90	91	93	95	96	98	100	103	105	108	111	117	130	80	83	83	84	87	88	90	92	95	99	103
2015	96	104	106	108	110	111	113	114	117	118	121	122	123	124	129	132	136	141	156	82	84	86	88	90	91	93	95	97	99	100	102	105	108	111	114	118	122	132	84	87	88	90	92	93	97	98	100	105	106
2016	81	81	82	83	84	86	89	99	103	106	109	111	113	114	116	119	125	128	135	83	86	88	91	93	95	97	100	100	102	103	104	106	108	111	113	117	124	136	88	90	91	93	95	97	98	100	102	104	106
2017	89	93	95	96	97	100	102	103	105	108	112	113	116	118	122	125	128	132	139	81	84	86	88	90	93	94	96	97	99	102	103	106	108	111	115	120	128	137	83	86	88	90	93	95	97	98	100	102	106
2018																																							82	85	87	88	90	92	94	96	97	100	102
2019																																							77	79	81	82	84	85	87	90	91	95	99
2020
2021																																							80	85	87	89	91	92	94	96	97	99	105
2022																																							79	82	84	85	87	90	92	94	95	97	98
[truncated: 65 more columns]
